# Supplementary material for: Fishing down nutrients on coral reefs
Source: Nat Commun. 2016 Aug 16;7:12461. doi: 10.1038/ncomms12461 (PMC4990701; doi:10.1038/ncomms12461)
Supplement: Supplementary Data 1 — Nutrient storage and supply, and community data for each surveyed fish community used in this study. The data file includes the amount of carbon, nitrogen, and phosphorus supplied and stored by each surveyed fish community. Corresponding metrics of fish community composition (e.g., richness, evenness, etc.) and site attributes are also included. See key tab for detailed terminology of column headings. [file ncomms12461-s2.xlsx]

## Sheet: data
Site.Code	MPAyear	MPA.age	MPAsize	ProtectCode	Reef type	Protection.Level	Country	Region	Site	LightInt50km	PopDen50km	PopDenclstowns	CultLand50km	DistDeepWater	DistMangrv	ReefArea5km	ReefArea10km	SurveyID	nexc	pexc	biomass	nstoic	pstoic	cstoic	h.nexc	ma.nexc	mi.nexc	o.nexc	pl.nexc	p.nexc	pi.nexc	h.pexc	ma.pexc	mi.pexc	o.pexc	pl.pexc	p.pexc	pi.pexc	h.nstoic	ma.nstoic	mi.nstoic	o.nstoic	pl.nstoic	p.nstoic	pi.nstoic	h.pstoic	ma.pstoic	mi.pstoic	o.pstoic
AL	0	0	0	0	Spur and Grove	None	Belize	Meso American	Alligator	5909	4406	74138	421.425	455.57	3675.67	2.50789e+07	31.1391	AL061211	0.0152985	0.0018336	41.8098	1.27649	0.386028	4.4561	0.00667931	0.000377765	7.55145e-05	0.0011788	0.000241282	0.00285909	0.00388673	0.000495039	2.01503e-05	9.04043e-06	9.06014e-05	0.00010541	0.00082182	0.00029154	0.974542	0.00560261	0.00386358	0.0757072	0.0220268	0.189167	0.00557747	0.290025	0.00181485	0.00153226	0.027171
AL	0	0	0	0	Spur and Grove	None	Belize	Meso American	Alligator	5909	4406	74138	421.425	455.57	3675.67	2.50789e+07	31.1391	AL060513	0.0427718	0.00436491	112.486	3.42672	1.07646	12.0191	0.0150204	0.00837494	0.000537709	0.0056564	0.00287632	0.00176476	0.00854128	0.00101075	0.000813035	4.53726e-05	0.000410386	0.00139432	7.29722e-05	0.000618071	1.87281	0.600627	0.0158781	0.31692	0.128071	0.107064	0.385348	0.555732	0.209629	0.00587611	0.118519
AL	0	0	0	0	Spur and Grove	None	Belize	Meso American	Alligator	5909	4406	74138	421.425	455.57	3675.67	2.50789e+07	31.1391	AL053112	0.0840692	0.00887209	181.424	5.54776	1.73188	19.3141	0.0128651	0.00775024	0.000443954	0.00274139	0.00640416	0.00200759	0.0518568	0.000933927	0.000823392	2.77828e-05	0.000205186	0.00305738	0.000209763	0.00361465	1.70855	0.554278	0.00796851	0.172844	0.474543	0.115636	2.51393	0.498095	0.193142	0.00311843	0.0701849
AL	0	0	0	0	Spur and Grove	None	Belize	Meso American	Alligator	5909	4406	74138	421.425	455.57	3675.67	2.50789e+07	31.1391	AL053110	0.0573504	0.00542733	145.23	4.40769	1.41231	15.4016	0.0204284	0.00876221	0.00175768	0.00632729	0.00166636	0.00362521	0.0147833	0.00139874	0.00112402	0.000108309	0.00050579	0.000795534	0.000422765	0.00107217	2.65174	0.662472	0.0349499	0.489914	0.087324	0.345375	0.135908	0.809239	0.226278	0.0133357	0.188501
AL	0	0	0	0	Spur and Grove	None	Belize	Meso American	Alligator	5909	4406	74138	421.425	455.57	3675.67	2.50789e+07	31.1391	AL053109	0.0319507	0.00256946	89.7348	2.71981	0.883458	9.52363	0.00689855	0.00449156	8.17304e-05	0.00227082	0	0.00146004	0.016748	0.000528855	0.000460203	4.72265e-06	0.000175834	0	0.000219383	0.00118047	1.06993	0.402221	0.00121676	0.150623	0	0.175593	0.920222	0.318068	0.146713	0.000468479	0.0599232
AN	1996	18	2170	1	Border Drop	NTZ	Cuba	Jardines de la Reina	Anclita	0	54	50	0	429.4	944.65	2.09828e+07	40.6336	AN053111	0.111617	0.0125752	240.149	7.31934	2.39768	25.3905	0.0196438	0.0335991	0.00125015	0.00195156	0.00322798	0.010002	0.0419425	0.00127546	0.00466978	0.000138621	0.000110203	0.00127731	0.00222597	0.00287785	2.5364	2.56476	0.0561386	0.14708	0.369513	1.04827	0.59717	0.769262	0.91327	0.0213664	0.0532265
BA	0	0	0	0	Slope	None	Cuba	North Coast	Bacunayagua	26469	56818	177822	3917.26	674.39	1331.22	8.39932e+06	28.0907	BA061612	0.121131	0.0141515	302.61	9.08061	2.97832	32.0883	0.0203921	0.0434135	0.000732274	0.00972976	0.00920491	0.00611637	0.0315424	0.00151653	0.00448724	7.84961e-05	0.000958477	0.00378032	0.000999201	0.00233125	2.9041	3.48633	0.0435519	0.604762	0.839657	0.621833	0.580384	0.888551	1.2754	0.0169051	0.225221
BC	1996	18	65.46	1	Spur and Grove	NTZ	Belize	Meso American	Bacalar Chico	1251	3546	11510	416.694	755.11	3937.9	3.67345e+07	42.7111	BC060711	0.0148764	0.00146946	44.7637	1.37858	0.422022	4.72145	0.00724672	0.00291677	9.93265e-05	0.000809057	6.51769e-05	0.0025729	0.00116641	0.000502342	0.000203519	1.20052e-05	4.9259e-05	4.64542e-06	0.000605415	9.22709e-05	0.915714	0.183506	0.00515685	0.0228547	0.0130486	0.206221	0.0320741	0.268415	0.0661967	0.00204533	0.00858073
BC	1996	18	65.46	1	Spur and Grove	NTZ	Belize	Meso American	Bacalar Chico	1251	3546	11510	416.694	755.11	3937.9	3.67345e+07	42.7111	BC052212	0.0265366	0.00251935	72.7312	2.23281	0.70058	7.71179	0.00934587	0.00404624	0.000643916	0.00146639	0.000120216	0.00292633	0.00798761	0.000636925	0.000346023	5.69116e-05	0.000100278	5.83353e-05	0.000734012	0.00058687	1.20463	0.240506	0.0203459	0.0723349	0.00481656	0.289051	0.401123	0.358967	0.0812352	0.00729667	0.0282719
BC	1996	18	65.46	1	Spur and Grove	NTZ	Belize	Meso American	Bacalar Chico	1251	3546	11510	416.694	755.11	3937.9	3.67345e+07	42.7111	BC052413	0.0308602	0.00428395	73.6814	2.24884	0.685657	7.76836	0.0106655	0.0025754	0.000274377	0.00110391	0.0020838	0.00597612	0.00818111	0.000730513	0.000237906	2.95143e-05	6.72137e-05	0.000947507	0.00165749	0.000613813	1.40933	0.140684	0.013949	0.0365883	0.144287	0.413655	0.0903456	0.426404	0.0471393	0.00542938	0.0153435
BC	1996	18	65.46	1	Spur and Grove	NTZ	Belize	Meso American	Bacalar Chico	1251	3546	11510	416.694	755.11	3937.9	3.67345e+07	42.7111	BC061109	0.0140758	0.00150308	57.1131	1.74138	0.530734	6.06112	0.00854325	0.00203909	0.000390258	0.000666252	0.00130443	0.000941053	0.000191445	0.000620023	0.000180069	4.9714e-05	3.75718e-05	0.00055219	4.8251e-05	1.52629e-05	1.29437	0.17165	0.0187194	0.0142694	0.140217	0.0996499	0.00250292	0.39516	0.0601659	0.00710833	0.00439171
BCC	1996	18	1403	1	Spur and Grove	NTZ	Mexico	Banco Chinchorro	Banco Chinchorro Central	3435	2079	600	338.465	77.5	10583.5	1.2805e+08	267.069	BCC070512	0.162868	0.0127804	293.312	8.93164	2.97196	30.6087	0.0117996	0.0139995	0.0078797	0.00542962	0.0028158	0.0440857	0.0768581	0.000815686	0.00137167	0.000596253	0.000375705	0.00116011	0.0032406	0.00522037	2.69138	1.17613	0.276976	0.368285	0.310439	3.96291	0.145517	0.88104	0.423204	0.0920054	0.118468
BCN	1996	18	1403	1	Spur and Grove	NTZ	Mexico	Banco Chinchorro	Banco Chinchorro North	3435	1644	600	275.62	46.5	18253.2	1.28829e+08	143.08	BCN070512	0.26747	0.0206808	350.638	10.6252	3.52012	36.3606	0.0134788	0.0325427	0.0192773	0.0095628	0.00278556	0.0234862	0.166336	0.000977238	0.00289815	0.00189788	0.000551718	0.00126764	0.00128555	0.0118026	2.06565	2.01311	1.0999	0.48862	0.30248	1.97969	2.67578	0.629185	0.718039	0.364707	0.181357
BCS	1996	18	1403	1	Spur and Grove	NTZ	Mexico	Banco Chinchorro	Banco Chinchorro South	4240	1288	600	164.137	214.31	21194	1.40651e+08	274.129	BCS070712	0.0729107	0.00593711	175.458	5.16653	1.80462	18.7324	0.00972854	0.0189676	0.000637499	0.00608456	0.00331477	0.00701921	0.0271586	0.000642524	0.00151114	5.9163e-05	0.00050169	0.000827697	0.000450221	0.00194467	1.22236	1.78137	0.0269048	0.500987	0.369158	0.969382	0.296363	0.36306	0.699762	0.0101847	0.17441
BR	0	0	0	0	Slope	None	Cuba	Bay of Pigs	Brinco	2338	10322	70930	1345.48	30.05	16875.2	2.16259e+06	4.20281	BR061212	0.110853	0.0132757	185.284	5.68647	1.84645	19.5314	0.0120351	0.00919143	0.00225969	0.00309192	0.0104309	0.00988468	0.0639592	0.000854395	0.000737435	0.000229318	0.000250217	0.00507252	0.00156694	0.00456489	1.81974	0.411352	0.129767	0.181005	0.807764	0.854112	1.48273	0.530038	0.152482	0.0434972	0.0771371
CA	0	0	0	0	Spur and Grove	None	Belize	Meso American	Calabash	1386	6348	65042	0	321.78	1413.85	7.01037e+07	71.7614	CA052713	0.025996	0.00305613	53.9245	1.62933	0.529617	5.69559	0.00511965	0.00399477	0.000419679	0.00149823	0	0.00409154	0.0108721	0.000345213	0.000387858	2.72797e-05	9.70657e-05	0	0.00140063	0.000798084	0.618728	0.238274	0.0146614	0.111717	0	0.282808	0.363139	0.190446	0.0862077	0.00507299	0.0398911
CA	0	0	0	0	Spur and Grove	None	Belize	Meso American	Calabash	1386	6348	65042	0	321.78	1413.85	7.01037e+07	71.7614	CA052210	0.0316783	0.00216011	65.1579	2.00408	0.630777	6.93316	0.0135974	0.00662518	0.00134604	0.00148014	0.000123848	0.00251567	0.00599008	0.00082028	0.000404165	7.01422e-05	0.000107627	5.58215e-05	0.000282259	0.000419817	1.42664	0.317797	0.0330028	0.0840692	0.0116798	0.114974	0.0159202	0.429232	0.107934	0.0122129	0.0333251
CA	0	0	0	0	Spur and Grove	None	Belize	Meso American	Calabash	1386	6348	65042	0	321.78	1413.85	7.01037e+07	71.7614	CA052209	0.0351479	0.00269335	76.9164	2.35478	0.747639	8.12144	0.00980648	0.0115025	0.000237629	0.00248966	0.000221396	0.00149002	0.00940023	0.000659384	0.00100312	2.04358e-05	0.000194779	7.34403e-05	4.53411e-05	0.000696855	1.3619	0.669552	0.00904943	0.17766	0.00463465	0.0972909	0.034688	0.407274	0.230278	0.00355925	0.0594201
CA	0	0	0	0	Spur and Grove	None	Belize	Meso American	Calabash	1386	6348	65042	0	321.78	1413.85	7.01037e+07	71.7614	CA052512	0.0421659	0.00359761	103.666	3.15275	1.02656	10.9129	0.0124276	0.0107243	0.00156996	0.00338312	0.000738126	0.00413286	0.00919002	0.000839956	0.00118134	9.0662e-05	0.000221279	0.000185193	0.000400117	0.000679062	1.47661	0.571068	0.0326557	0.227181	0.0806211	0.546115	0.2185	0.438248	0.196885	0.0124901	0.082982
CA	0	0	0	0	Spur and Grove	None	Belize	Meso American	Calabash	1386	6348	65042	0	321.78	1413.85	7.01037e+07	71.7614	CA060811	0.0190116	0.002144	71.3975	2.20407	0.672823	7.55696	0.00787531	0.00249657	0.000586698	0.00114621	0.0014186	0.00471671	0.000771485	0.000648045	0.00031072	4.4531e-05	6.52614e-05	7.54487e-05	0.000942089	5.79087e-05	1.3438	0.200741	0.0143129	0.013338	0.119692	0.479917	0.0322709	0.394565	0.0654135	0.00559307	0.00331205
CF	1996	18	2170	1	Border Drop	NTZ	Cuba	Jardines de la Reina	Cueva Pulpo	0	64	50	0	404.95	2500.07	3.81716e+07	62.5708	CF052911	0.0948084	0.0111684	218.27	6.63671	2.18907	23.029	0.0105313	0.0245676	0.00142024	0.00374181	0.00803094	0.0174427	0.0290738	0.000668441	0.00235599	0.00014517	0.000257613	0.00209282	0.00356628	0.00208208	1.27577	1.96888	0.0596416	0.406538	0.876337	1.89679	0.152751	0.388345	0.706868	0.0203399	0.142741
CP	0	0	0	0	Border Drop	None	Cuba	Bay of Pigs	Cueva Peces	3370	12490	70930	1679.24	57.35	7503.54	4.33659e+06	12.3167	CP061510	0.0780389	0.00664965	123.528	3.81514	1.18299	13.0519	0.0209066	0.0081975	0.00174018	0.00613886	0.000467081	0.00776794	0.0328208	0.00140511	0.000716316	0.000155745	0.000451179	0.000217306	0.00134201	0.00236198	2.41533	0.388136	0.0669282	0.219361	0.0297384	0.647684	0.0479629	0.724185	0.132752	0.0254977	0.0871844
CP	0	0	0	0	Border Drop	None	Cuba	Bay of Pigs	Cueva Peces	3370	12490	70930	1679.24	57.35	7503.54	4.33659e+06	12.3167	CP060912	0.0743188	0.00601288	107.317	3.34997	1.00182	11.5731	0.0129638	0.0312122	0.000783705	0.001039	0.00214211	0.00673687	0.0194411	0.000946562	0.00182389	8.11983e-05	6.58646e-05	0.000904129	0.000793344	0.00139789	1.76984	0.326328	0.0373735	0.0452979	0.232688	0.483652	0.454783	0.510035	0.11249	0.0136061	0.0211129
CR	1996	18	119.88	1	Slope	NTZ	Mexico	Cozumel	Columbia Reef	12311	7668	243259	30.8108	31.4	2110.63	1.95224e+07	22.1106	CR070412	0.110918	0.01256	186.263	5.61501	1.7123	19.7726	0.015665	0.0100332	0.000753057	0.00804668	0.010842	0.0081817	0.0573961	0.00108904	0.00105793	9.31688e-05	0.00055311	0.00469783	0.000779581	0.00428935	1.9557	0.884203	0.0504075	0.586868	0.960689	0.993339	0.183805	0.57895	0.312296	0.0196558	0.199758
EB	0	0	0	0	Border Drop	None	Cuba	Bay of Pigs	Ebano	2515	10027	70930	1326.04	91.91	15061.2	1.24575e+06	12.0465	EB061710	0.0373851	0.00273764	65.9119	2.02125	0.643621	6.9871	0.0104839	0.0103776	0.000188817	0.00226631	0	0.00128742	0.0127811	0.000727619	0.000783798	7.84458e-06	0.000178358	0	0.000120834	0.000919186	1.30804	0.437414	0.00359803	0.160781	0	0.0818959	0.0295266	0.388064	0.15945	0.00143078	0.0616709
EP	1996	18	2170	1	Border Drop	NTZ	Cuba	Jardines de la Reina	El Peruano	0	56	50	0	190.34	1054.23	8.35138e+06	25.4218	EP060111	0.205092	0.0192686	459.119	13.8912	4.61696	48.742	0.0168452	0.0577447	0.00073536	0.0105104	0.00884335	0.0202527	0.0901599	0.00121883	0.00570039	8.24036e-05	0.00074165	0.00279587	0.00265489	0.00607454	2.31159	5.31081	0.0569695	1.14803	0.935917	2.38993	1.73799	0.698394	1.86504	0.0217413	0.409214
FC	2009	5	7.77	1	Border Drop	NTZ	Bahamas	Abaco	Fowls Cay	2700	1053	7668	13.8267	1568.2	10810.4	7.21513e+06	27.8692	FC072011	0.0525595	0.00714275	161.767	4.93201	1.53537	16.8873	0.0281993	0.00715472	3.88886e-05	0.0010628	0.00729346	0.00252164	0.00628869	0.00212772	0.000371728	3.57102e-06	5.84915e-05	0.00362519	0.00046763	0.000488424	4.25008	0.139535	0.0020722	0.0463343	0.198271	0.235282	0.060434	1.3382	0.0451918	0.00077429	0.0202426
FC	2009	5	7.77	1	Border Drop	NTZ	Bahamas	Abaco	Fowls Cay	2700	1053	7668	13.8267	1568.2	10810.4	7.21513e+06	27.8692	FC072512	0.0875448	0.00788095	239.349	7.46839	2.32303	24.7878	0.0277446	0.00664417	0.00265464	0.000650302	0.00225241	0.0078261	0.0397725	0.0021665	0.000637673	0.000131675	4.63872e-05	0.000772174	0.00127444	0.0028521	5.78844	0.335738	0.0209083	0.0292006	0.23964	0.722054	0.332412	1.80562	0.110547	0.00682862	0.0109535
GA	0	0	0	0	Spur and Grove	None	Belize	Meso American	Gallows	6713	5279	76552	237.725	3234.18	3200.19	2.61563e+07	51.9062	GA060513	0.0490403	0.00591695	121.998	3.65945	1.2177	12.9729	0.0126978	0.0103337	0.000801187	0.00415622	0.00518787	0.00572355	0.01014	0.000828763	0.000968536	7.93475e-05	0.000335238	0.0025155	0.000464863	0.000724701	1.45336	0.762152	0.0360207	0.286708	0.262495	0.69584	0.162865	0.449616	0.275408	0.0139675	0.108701
GA	0	0	0	0	Spur and Grove	None	Belize	Meso American	Gallows	6713	5279	76552	237.725	3234.18	3200.19	2.61563e+07	51.9062	GA053112	0.0506762	0.00738049	123.322	3.7696	1.15473	13.2032	0.0131438	0.00875838	0.000306351	0.00238745	0.00617526	0.00944185	0.0104632	0.000895117	0.00100299	2.46678e-05	0.000151721	0.00240769	0.00220551	0.000692793	1.49073	0.769736	0.0107779	0.0909134	0.571224	0.784911	0.0513046	0.439913	0.265694	0.00420333	0.0398581
GA	0	0	0	0	Spur and Grove	None	Belize	Meso American	Gallows	6713	5279	76552	237.725	3234.18	3200.19	2.61563e+07	51.9062	GA051810	0.0496174	0.00439368	122.849	3.71215	1.18809	13.0622	0.0200715	0.00886877	0.00164361	0.00581048	0.00132249	0.00525238	0.00664824	0.00122952	0.000838864	0.000122044	0.000515619	0.000599945	0.000600375	0.000487317	2.02541	0.577058	0.0730883	0.507366	0.0865055	0.388234	0.0544889	0.60665	0.205764	0.025383	0.187117
GA	0	0	0	0	Spur and Grove	None	Belize	Meso American	Gallows	6713	5279	76552	237.725	3234.18	3200.19	2.61563e+07	51.9062	GA061211	0.0446054	0.00411919	97.1101	2.98357	0.907212	10.2315	0.0150429	0.00288442	0.000165726	0.00277828	0.000270329	0.0039669	0.0194969	0.00116532	0.000269811	1.69177e-05	0.00021822	1.39312e-05	0.00099484	0.00144015	2.10245	0.180819	0.00661545	0.181635	0.0217542	0.376405	0.113891	0.614486	0.0655266	0.00264203	0.0632261
GA	0	0	0	0	Spur and Grove	None	Belize	Meso American	Gallows	6713	5279	76552	237.725	3234.18	3200.19	2.61563e+07	51.9062	GA061209	0.0198782	0.00161398	56.5656	1.68041	0.576922	5.9394	0.00795746	0.00486113	0	0.000957344	0	0.00109053	0.0050117	0.000564335	0.000515287	0	6.89289e-05	0	0.000106648	0.000358784	1.01006	0.452398	0	0.0533051	0	0.15326	0.0113837	0.33719	0.162555	0	0.0179233
GC	0	0	0	0	Spur and Grove	None	Bahamas	Abaco	Guana Cay	2891	1060	7368	13.8267	1379.51	7677.86	9.34982e+06	23.5002	GC072612	0.0475714	0.00395213	120.765	3.7167	1.15434	12.7718	0.0123384	0.0105957	0.00139439	0.00597505	0.000799836	0.00518051	0.0112875	0.000973707	0.000797808	0.000127922	0.000214728	0.000229719	0.000790841	0.000817405	2.03017	0.47068	0.09245	0.323184	0.0936685	0.672846	0.033698	0.598624	0.157506	0.0323835	0.111074
GC	0	0	0	0	Spur and Grove	None	Bahamas	Abaco	Guana Cay	2891	1060	7368	13.8267	1379.51	7677.86	9.34982e+06	23.5002	GC071111	0.0914238	0.00867837	268.916	8.15249	2.65579	28.4254	0.0248456	0.0376635	0.00724487	0.00331517	0.00323159	0.0109132	0.00420996	0.0017618	0.00346199	0.000764142	0.00023574	0.0010557	0.00108157	0.000317429	3.80844	2.09782	0.436897	0.394522	0.327756	1.07263	0.0144185	1.18597	0.740425	0.144546	0.136245
GH	0	0	0	0	Spur and Grove	None	Mexico	Cancun	Gardener of Hope	23699	67139	628306	371.833	225.1	3631.83	1.88399e+07	19.5844	GH070212	0.0498894	0.00427722	128.266	3.94658	1.21463	13.5186	0.0175029	0.0082296	0.00224956	0.00260717	0.0018818	0.00215227	0.015266	0.00130161	0.000631982	0.00024198	0.000169498	0.000471001	0.000328753	0.0011324	2.76902	0.505651	0.129871	0.0955358	0.236538	0.187178	0.0227851	0.833024	0.174649	0.0460344	0.0339733
HC	1987	27	15.43	1	Spur and Grove	NTZ	Belize	Meso American	Hol Chan	4469	4762	76552	201.218	548.17	6982.26	1.43067e+07	23.056	HC052009	0.0217089	0.00177372	70.1084	2.11895	0.678115	7.34133	0.00751956	0.00590295	0.000423142	0.00320969	0	0.000925848	0.00372767	0.000576883	0.000521205	4.23655e-05	0.000285523	0	5.79867e-05	0.000289753	1.08824	0.466491	0.0292831	0.379983	0	0.123132	0.0318184	0.322531	0.164938	0.00983674	0.130113
HC	1987	27	15.43	1	Spur and Grove	NTZ	Belize	Meso American	Hol Chan	4469	4762	76552	201.218	548.17	6982.26	1.43067e+07	23.056	HC052112	0.0995693	0.0259838	260.419	7.92527	2.26602	27.453	0.0113341	0.00693501	0.000385916	0.00273281	0.0467972	0.00392662	0.0274576	0.000679391	0.000712226	3.4266e-05	0.000169345	0.0220752	0.000307891	0.0020055	1.23877	0.421635	0.0117294	0.174979	4.37653	0.358001	1.34363	0.371296	0.148831	0.00454839	0.0650674
HC	1987	27	15.43	1	Spur and Grove	NTZ	Belize	Meso American	Hol Chan	4469	4762	76552	201.218	548.17	6982.26	1.43067e+07	23.056	HC052010	0.0196215	0.00142898	28.3171	0.867904	0.288091	2.97906	0.00682328	0.00479114	0.000614007	0.00209435	0.000689666	0.001264	0.00334508	0.00034613	0.000289024	4.90832e-05	0.000122018	0.000276402	8.1823e-05	0.000264504	0.4334	0.220726	0.015461	0.0736452	0.0253039	0.0701813	0.0291866	0.142287	0.0731888	0.00571681	0.0280036
HC	1987	27	15.43	1	Spur and Grove	NTZ	Belize	Meso American	Hol Chan	4469	4762	76552	201.218	548.17	6982.26	1.43067e+07	23.056	HC060611	0.021791	0.00237143	72.5727	2.20429	0.717001	7.63862	0.00738067	0.00839561	0	0.0022492	0.00138064	0.00189358	0.000491312	0.000584847	0.000921032	0	0.000133264	0.000365199	0.00033164	3.54497e-05	1.02751	0.598222	0	0.0697765	0.111302	0.373345	0.0241333	0.296477	0.218113	0	0.0227072
HC	1987	27	15.43	1	Spur and Grove	NTZ	Belize	Meso American	Hol Chan	4469	4762	76552	201.218	548.17	6982.26	1.43067e+07	23.056	HC052313	0.0430228	0.00522479	90.7189	2.73897	0.891826	9.54478	0.0121857	0.00656027	0.00171453	0.00378777	0.00409083	0.00614811	0.00853559	0.000790407	0.00078861	0.000164321	0.000214549	0.00185737	0.000754566	0.000654969	1.12778	0.556954	0.0412593	0.146578	0.242201	0.557859	0.0663347	0.361125	0.193042	0.014617	0.0599442
HM	1982	32	39.54	1	Spur and Grove	NTZ	Belize	Meso American	Half Moon	212	4026	0	0	140.31	4888.78	8.17678e+07	86.6545	HM052813	0.177806	0.0176377	306.873	9.38693	2.96762	32.1182	0.0184236	0.00531826	0.0041049	0.00357173	0.0240372	0.00845418	0.113897	0.00146902	0.000434474	0.000289428	0.000278251	0.0061014	0.000865637	0.00819948	2.82106	0.471379	0.110498	0.247599	3.99877	1.01903	0.718596	0.846191	0.164782	0.0401053	0.0937043
HM	1982	32	39.54	1	Spur and Grove	NTZ	Belize	Meso American	Half Moon	212	4026	0	0	140.31	4888.78	8.17678e+07	86.6545	HM052110	0.0860065	0.00856502	165.466	5.00314	1.56441	17.2513	0.0157186	0.00619804	0.00450243	0.00395476	0.00395433	0.0106733	0.0410051	0.00102363	0.000744931	0.000358665	0.000279341	0.00132429	0.00174932	0.00308484	1.83977	0.698984	0.185811	0.218337	0.384027	1.05356	0.622661	0.559807	0.237742	0.0626125	0.0881601
HM	1982	32	39.54	1	Spur and Grove	NTZ	Belize	Meso American	Half Moon	212	4026	0	0	140.31	4888.78	8.17678e+07	86.6545	HM060911	0.0438046	0.00296127	67.0626	2.04368	0.691257	7.0848	0.0100537	0.00643193	0.000187017	0.00176194	0.000644256	0.00408299	0.0206429	0.000488105	0.000567593	8.69886e-06	0.00010012	3.70291e-05	0.000297131	0.0014626	0.703027	0.591905	0.000774173	0.0286562	0.0930192	0.555909	0.0703867	0.208077	0.214774	0.000255877	0.00998877
HM	1982	32	39.54	1	Spur and Grove	NTZ	Belize	Meso American	Half Moon	212	4026	0	0	140.31	4888.78	8.17678e+07	86.6545	HM052512	0.27059	0.0217642	174.34	5.45213	1.68611	17.5148	0.0177972	0.0106693	0.00789745	0.004694	0.00592011	0.00929349	0.214318	0.000906623	0.000861981	0.000584004	0.000294156	0.00211702	0.0015424	0.0154581	1.4453	0.934654	0.144772	0.188029	0.699313	0.88853	1.15153	0.437832	0.306754	0.0483783	0.0739606
HM	1982	32	39.54	1	Spur and Grove	NTZ	Belize	Meso American	Half Moon	212	4026	0	0	140.31	4888.78	8.17678e+07	86.6545	HM052109	0.0433874	0.00354758	55.6925	1.69753	0.528315	5.79929	0.0063261	0.00389609	0.00188583	0.00159224	0.000507892	0.00240999	0.0267692	0.000499156	0.000376713	0.000119868	0.000127053	0.000212424	0.000293597	0.00191877	0.89277	0.313009	0.0200811	0.100977	0.032953	0.244739	0.0930054	0.259224	0.109292	0.00749653	0.0349471
LG	1992	22	262	1	Spur and Grove	NTZ	USA	Florida	LoggerHead	0	130	0	0	32980	80000	1.70738e+08	292.686	LG062912	0.0591462	0.0100207	182.356	5.67554	1.74922	19.404	0.0108453	0.0156529	0.000622138	3.67608e-05	0.00568888	0.0262371	6.31177e-05	0.000804857	0.00187315	4.95884e-05	2.90942e-06	0.00189887	0.00538637	4.99597e-06	1.58159	0.849345	0.0174191	0.00243693	0.719908	2.504	0.000839736	0.471101	0.286391	0.00662857	0.000858839
LH	0	0	0	0	Spur and Grove	None	Bahamas	Abaco	Little Harbor	2345	1253	7668	26.7706	1353.2	4860.28	1.15024e+07	63.3101	LH071211	0.0607877	0.00602678	134.538	4.11785	1.32688	13.9342	0.0181309	0.0163857	0	0.00108431	0.00326769	0.00489519	0.017024	0.00122113	0.00144252	0	0.000102745	0.00127731	0.000684526	0.00129855	2.27726	0.883515	0	0.110586	0.172521	0.537099	0.136868	0.724982	0.301213	0	0.0388309
LH	0	0	0	0	Spur and Grove	None	Bahamas	Abaco	Little Harbor	2345	1253	7668	26.7706	1353.2	4860.28	1.15024e+07	63.3101	LH071712	0.050013	0.00593413	174.32	5.28523	1.71921	18.4053	0.0152043	0.0203836	0.00024349	0.00060653	0.00405724	0.00584892	0.00366892	0.00109912	0.00224805	2.42852e-05	4.63943e-05	0.0016152	0.00063229	0.000268785	2.21331	1.78416	0.0102022	0.0323634	0.409562	0.819629	0.0160014	0.678925	0.625309	0.00360239	0.0126692
LH	0	0	0	0	Spur and Grove	None	Bahamas	Abaco	Little Harbor	2345	1253	7668	26.7706	1353.2	4860.28	1.15024e+07	63.3101	LH081110	0.0684094	0.00710912	246.908	7.58418	2.44266	25.883	0.0355274	0.0190582	0.000273345	0.00109213	0.00457276	0.00353363	0.00435202	0.00249522	0.00148379	2.44437e-05	5.75628e-05	0.00202808	0.000687621	0.000332404	5.74986	1.09221	0.0194905	0.0408463	0.343698	0.316866	0.0212084	1.82129	0.371197	0.00704685	0.0153305
MC	1993	21	350.7	0	Spur and Grove	MPA	Belize	Meso American	Middle Cay	299	819	0	0	462.44	711.59	148000420	164.812	MC052612	0.061734	0.0059424	97.2719	2.97422	0.947815	10.3623	0.0120503	0.00847913	0.000837261	0.00526569	0.00223656	0.00235588	0.0305092	0.000687139	0.000768516	7.2129e-05	0.000496266	0.00104002	0.000636623	0.00224171	1.17714	0.695723	0.0300159	0.55502	0.198263	0.263257	0.0547987	0.35074	0.22791	0.0107402	0.18715
MC	1993	21	350.7	0	Spur and Grove	MPA	Belize	Meso American	Middle Cay	299	819	0	0	462.44	711.59	148000420	164.812	MC052913	0.054493	0.00415875	125.173	3.80065	1.21583	13.3691	0.0175799	0.00966893	0.00170158	0.00854678	0.00174941	0.0019624	0.013284	0.00118919	0.00084945	0.000158968	0.000564288	0.00027076	0.000262704	0.000863388	1.94586	0.700814	0.0916104	0.580762	0.211405	0.198616	0.0715757	0.57777	0.246048	0.0328161	0.20541
MC	1993	21	350.7	0	Spur and Grove	MPA	Belize	Meso American	Middle Cay	299	819	0	0	462.44	711.59	148000420	164.812	MC052309	0.0203681	0.00179709	66.7062	2.02274	0.629323	7.16583	0.0069587	0.00476159	0.000165924	0.00323087	0	0.00175741	0.00349355	0.000454361	0.000430929	1.58992e-05	0.000254602	0	0.000385063	0.00025624	1.02215	0.456307	0.00584781	0.241378	0	0.193736	0.103323	0.294536	0.15762	0.00189014	0.0808411
MC	1993	21	350.7	0	Spur and Grove	MPA	Belize	Meso American	Middle Cay	299	819	0	0	462.44	711.59	148000420	164.812	MC052310	0.0358973	0.00319927	89.1121	2.71248	0.854406	9.48149	0.0126654	0.00627589	0.000736323	0.00496573	0.00205204	0.00205331	0.00714859	0.000778426	0.000499566	3.01965e-05	0.000304001	0.000709965	0.000348374	0.000528743	1.37108	0.37862	0.00580813	0.409422	0.251105	0.266458	0.0299865	0.416443	0.136281	0.00218228	0.142614
MC	1993	21	350.7	0	Spur and Grove	MPA	Belize	Meso American	Middle Cay	299	819	0	0	462.44	711.59	148000420	164.812	MC060911	0.0162073	0.00124631	60.7337	1.85591	0.588584	6.44207	0.00685307	0.00239446	0.000302206	0.00337363	0.000336079	0.00101254	0.00193536	0.000540679	0.000194339	3.01233e-05	0.000245085	2.33841e-05	7.40651e-05	0.000138631	1.12791	0.188179	0.0123151	0.251175	0.0622472	0.139976	0.0741137	0.33225	0.0768375	0.00429144	0.0844759
MR	0	0	0	0	Spur and Grove	None	Belize	Meso American	Mexico Rocks	1674	3838	11510	180.643	901.55	9955.91	1.04321e+07	17.4619	MR060711	0.0142512	0.00146197	42.1203	1.27601	0.424186	4.47051	0.00414629	0.00430127	0.000112634	0.00219214	0.000262621	0.00214667	0.0010896	0.000302139	0.000396755	1.34365e-05	0.00011819	0.000123133	0.000425564	8.27558e-05	0.606924	0.293086	0.0058106	0.0315335	0.0263832	0.27585	0.0364179	0.182101	0.107974	0.00231529	0.00961575
MR	0	0	0	0	Spur and Grove	None	Belize	Meso American	Mexico Rocks	1674	3838	11510	180.643	901.55	9955.91	1.04321e+07	17.4619	MR052212	0.022527	0.00273618	59.2455	1.78983	0.566334	6.3651	0.00754455	0.00431163	0.000219178	0.00488361	0.00184028	0.00251073	0.00121701	0.000436892	0.0004429	2.5725e-05	0.000296598	0.000867296	0.000574257	9.25092e-05	0.798599	0.316248	0.0113787	0.302625	0.126182	0.217895	0.0169006	0.242716	0.114583	0.00449358	0.109946
MR	0	0	0	0	Spur and Grove	None	Belize	Meso American	Mexico Rocks	1674	3838	11510	180.643	901.55	9955.91	1.04321e+07	17.4619	MR052413	0.0241124	0.00223151	48.3044	1.47152	0.469807	5.06116	0.00789953	0.00289444	0.000198664	0.00191577	0	0.00246238	0.00874167	0.000549033	0.000227077	2.38956e-05	0.000119909	0	0.000662895	0.000648698	0.962242	0.14253	0.0102656	0.102119	0	0.187825	0.0665398	0.292955	0.051523	0.00413573	0.0380116
MR	0	0	0	0	Spur and Grove	None	Belize	Meso American	Mexico Rocks	1674	3838	11510	180.643	901.55	9955.91	1.04321e+07	17.4619	MR061009	0.0193706	0.00291388	70.975	2.12581	0.644006	7.62848	0.00678756	0.00230529	0.000342507	0.0041713	0.00376586	0.000929112	0.00106901	0.000493311	0.000211142	3.7056e-05	0.000371358	0.0015897	0.000127884	8.34325e-05	1.02152	0.200841	0.0144604	0.429599	0.343855	0.106297	0.00923831	0.306602	0.0707274	0.00549163	0.1488
MW	0	0	0	0	Spur and Grove	None	Bahamas	Abaco	Man o War	2700	1038	7668	13.8267	1845.1	12766.1	1.42368e+07	31.881	MW070911	0.055606	0.00465197	124.686	3.83643	1.22709	13.1002	0.0168386	0.0160292	0.000284227	0.00580303	0	0.00730551	0.00934537	0.00112372	0.00100974	2.82444e-05	0.000401025	0	0.00140629	0.000682956	1.89497	0.521543	0.0101305	0.633986	0	0.688532	0.0872668	0.584611	0.183124	0.00353971	0.222594
MW	0	0	0	0	Spur and Grove	None	Bahamas	Abaco	Man o War	2700	1038	7668	13.8267	1845.1	12766.1	1.42368e+07	31.881	MW072612	0.0544705	0.00513821	125.764	3.90983	1.22408	13.141	0.0131033	0.00861337	0.00107015	0.000890825	0.00162672	0.00875553	0.0204106	0.000960846	0.000517201	9.51459e-05	4.16598e-05	0.00043979	0.00158099	0.00150258	2.42135	0.271676	0.0320152	0.0630539	0.155251	0.851981	0.114506	0.763961	0.0902895	0.0103307	0.0211491
NI	1996	18	172.2	0	Spur and Grove	MPA	Belize	Meso American	Nicholas	5709	12807	165750	116.696	395.91	982.65	2.59862e+08	395.874	NI052810	0.0410426	0.00305344	68.0997	2.05385	0.677527	7.23576	0.011836	0.00797526	9.11935e-05	0.00393799	0.000307583	0.00113053	0.015764	0.000659282	0.000685825	1.03844e-05	0.000311755	6.59664e-05	0.000155618	0.00116461	0.970853	0.566717	0.000346839	0.344796	0.023526	0.104217	0.0433932	0.296094	0.208013	0.000128621	0.120252
NI	1996	18	172.2	0	Spur and Grove	MPA	Belize	Meso American	Nicholas	5709	12807	165750	116.696	395.91	982.65	2.59862e+08	395.874	NI060213	0.0518036	0.0059909	141.54	4.26116	1.31671	15.0739	0.0178703	0.0101467	0.0004953	0.00610876	0.00509811	0.00185338	0.0102311	0.00125817	0.00102236	4.96651e-05	0.000468263	0.00178597	0.000644225	0.000762243	2.23189	0.7682	0.0248089	0.349096	0.540631	0.104053	0.242485	0.682985	0.265771	0.00896972	0.119726
NI	1996	18	172.2	0	Spur and Grove	MPA	Belize	Meso American	Nicholas	5709	12807	165750	116.696	395.91	982.65	2.59862e+08	395.874	NI060309	0.022055	0.00189892	61.9446	1.86047	0.600755	6.4354	0.00782746	0.00477096	8.72548e-05	0.0023844	0	0.000167568	0.00681741	0.00061541	0.000575831	7.6995e-06	0.000186741	0	1.07386e-06	0.000512167	1.14416	0.475838	0.000771722	0.163476	0	0.00130286	0.0749226	0.336545	0.186187	0.000250147	0.0572467
NI	1996	18	172.2	0	Spur and Grove	MPA	Belize	Meso American	Nicholas	5709	12807	165750	116.696	395.91	982.65	2.59862e+08	395.874	NI061811	0.0180977	0.00120431	35.8302	1.0763	0.357089	3.8207	0.00593436	0.00470214	0.000180055	0.000817147	0	0.000828185	0.0056358	0.000350834	0.000299862	1.87257e-05	4.65797e-05	0	6.23852e-05	0.000425926	0.616161	0.283043	0.00891043	0.0171952	0	0.13125	0.0197398	0.193449	0.105718	0.00350137	0.0056331
NI	1996	18	172.2	0	Spur and Grove	MPA	Belize	Meso American	Nicholas	5709	12807	165750	116.696	395.91	982.65	2.59862e+08	395.874	NI052812	0.0320195	0.00429602	86.4372	2.64196	0.833207	9.14576	0.00953494	0.00863525	0.000236544	0.00261085	0.00369324	0.00112092	0.00618773	0.000641928	0.000914797	2.58429e-05	0.000197861	0.00159905	0.000462842	0.000453699	1.25482	0.578217	0.00853459	0.181029	0.331445	0.237259	0.050659	0.38391	0.196267	0.00332247	0.0663539
PB	1996	18	119.88	1	Slope	NTZ	Mexico	Cozumel	Paraiso Bajo	13527	23937	228469	72.0172	187.99	18507.3	1.95034e+06	5.54856	PB070312	0.11152	0.011256	236.831	7.15945	2.29534	24.9135	0.0167428	0.0149041	0.000362776	0.0183878	0.00589169	0.0165827	0.0386477	0.00133993	0.00177095	3.60108e-05	0.00123737	0.00272982	0.00136523	0.00277665	3.05477	1.14924	0.0131993	1.21073	0.34535	1.2787	0.107458	0.938721	0.412076	0.00439289	0.424986
PC	1972	42	8.5	1	Border Drop	NTZ	Bahamas	Abaco	Pelican Cay	2517	1123	7668	23.9404	2526.8	4957.9	3.25632e+06	21.7562	PC072712	0.0693425	0.00645409	138.613	4.26982	1.32467	14.3762	0.0157518	0.00963674	0.00619045	0.00203036	0.00149098	0.003931	0.0303112	0.00120924	0.00137437	0.000607538	0.000189654	0.000142565	0.000666504	0.00226422	2.28978	0.521477	0.370633	0.115819	0.222025	0.43922	0.31087	0.677522	0.169734	0.1202	0.0444816
PC	1972	42	8.5	1	Border Drop	NTZ	Bahamas	Abaco	Pelican Cay	2517	1123	7668	23.9404	2526.8	4957.9	3.25632e+06	21.7562	PC071911	0.102249	0.0146197	294.391	8.95325	2.64949	30.9767	0.0295422	0.014478	5.73647e-05	0.0066325	0.0163902	0.0124351	0.022714	0.00220281	0.00107321	5.25929e-06	0.000544094	0.00668482	0.00236008	0.00174947	4.15668	0.984089	0.00311016	0.447571	1.89282	1.16273	0.30625	1.29242	0.337888	0.00115807	0.161428
PO	0	0	0	0	Spur and Grove	None	Belize	Meso American	Pampion	1126	7030	750	106.194	124.16	18905.8	1.68287e+08	343.413	PO060113	0.0608451	0.00660377	145.519	4.37467	1.45175	15.4303	0.0142762	0.0199482	0.00107998	0.00434006	0.000668302	0.00739865	0.0131337	0.000976232	0.0022549	0.00010219	0.000207521	0.000305047	0.00180327	0.000954619	1.62892	1.50902	0.0387417	0.160297	0.0781037	0.722506	0.237086	0.48928	0.546058	0.0132595	0.0551045
PO	0	0	0	0	Spur and Grove	None	Belize	Meso American	Pampion	1126	7030	750	106.194	124.16	18905.8	1.68287e+08	343.413	PO052712	0.0478238	0.00738635	142.93	4.24974	1.45553	15.0507	0.00802905	0.0120114	0.000410749	0.00185314	0.000486461	0.0204218	0.00461116	0.000528457	0.00133091	4.64174e-05	0.000108361	0.000226757	0.00480738	0.000338074	1.06539	0.919527	0.0190818	0.116351	0.030897	1.98457	0.113925	0.325516	0.331048	0.00721281	0.0432311
PO	0	0	0	0	Spur and Grove	None	Belize	Meso American	Pampion	1126	7030	750	106.194	124.16	18905.8	1.68287e+08	343.413	PO052609	0.0230861	0.0020524	75.8711	2.28837	0.74741	8.0947	0.00619303	0.0138712	0.000116768	0.00134614	0	0.000571331	0.000987626	0.000430486	0.0013988	1.16792e-05	8.83429e-05	0	4.26946e-05	8.03952e-05	0.878017	1.25497	0.00285965	0.0737174	0	0.0658007	0.0129987	0.259204	0.433772	0.00110154	0.0249042
PO	0	0	0	0	Spur and Grove	None	Belize	Meso American	Pampion	1126	7030	750	106.194	124.16	18905.8	1.68287e+08	343.413	PO061411	0.0546375	0.00663296	110.692	3.29779	1.10212	11.8255	0.00326351	0.00718848	2.51322e-05	0.00138565	0.00509386	0.00871716	0.0289637	0.000166285	0.00065429	2.97222e-06	6.63847e-05	0.00212338	0.0015358	0.00208385	0.185648	0.559825	0.00128309	0.0271825	0.470906	1.11554	0.937406	0.0578628	0.209459	0.000513983	0.00942419
PO	0	0	0	0	Spur and Grove	None	Belize	Meso American	Pampion	1126	7030	750	106.194	124.16	18905.8	1.68287e+08	343.413	PO052610	0.0603239	0.00526625	131.401	3.94372	1.33995	13.9283	0.0104407	0.0221866	0.000710246	0.00318888	0.00144532	0.00740835	0.0149438	0.000596397	0.00196226	4.66222e-05	0.000171795	0.0006691	0.000716308	0.00110377	0.889657	1.55454	0.0196945	0.244596	0.0975578	0.899953	0.237719	0.263954	0.552431	0.00753049	0.0847811
PP	1996	18	2170	1	Spur and Grove	NTZ	Cuba	Jardines de la Reina	Pipin	0	57	50	0	408.73	3533.51	1.26199e+07	36.4557	PP060211	0.0950915	0.0093465	207.395	6.34695	2.03035	21.983	0.0140294	0.012303	0.00032666	0.00302773	0.00160205	0.0193488	0.0444538	0.000934268	0.00122315	4.15146e-05	0.00024978	0.000381489	0.00343394	0.00308235	1.8412	1.01412	0.0227882	0.318405	0.254457	1.92916	0.966821	0.56054	0.345837	0.00892377	0.11459
PZ	0	0	0	0	Border Drop	None	Cuba	Bay of Pigs	Punta Perdiz	2821	10320	70930	1355.07	48.63	10330.8	1.74674e+06	23.5946	PZ061012	0.100642	0.0180339	153.995	4.75549	1.44411	16.5005	0.0170608	0.0142565	0.00176028	0.0026497	0.0214141	0.0103612	0.033139	0.00123014	0.0013578	0.000154274	0.000178603	0.0109611	0.00178743	0.00236452	2.23231	0.54312	0.0861843	0.13383	0.244251	0.84144	0.674361	0.635974	0.186599	0.0313541	0.0582048
PZ	0	0	0	0	Border Drop	None	Cuba	Bay of Pigs	Punta Perdiz	2821	10320	70930	1355.07	48.63	10330.8	1.74674e+06	23.5946	PZ061610	0.113965	0.00909122	140.319	4.32931	1.27857	14.9929	0.0212118	0.0212101	0.00059279	0.0115341	0.00484353	0.00441307	0.0501598	0.00154227	0.000822308	5.8177e-05	0.000577401	0.00199509	0.000537618	0.00355835	2.74262	0.310357	0.0300979	0.25895	0.583161	0.313491	0.0906304	0.813604	0.102689	0.0117806	0.104294
RA	0	0	0	0	Spur and Grove	None	Belize	Meso American	Ranguana	1150	6242	750	100.718	185.5	24396.8	2.55972e+08	431.733	RA061311	0.0129025	0.00128634	30.1553	0.91253	0.287437	3.21236	0.0037378	0.0018388	9.94648e-05	0.00206407	8.75761e-05	0.00107738	0.00399741	0.000265302	0.000174153	1.19336e-05	0.000165412	4.08756e-05	0.000344316	0.000284344	0.509014	0.115723	0.00515348	0.145695	0.00877351	0.0747323	0.0534384	0.147044	0.0448882	0.00204228	0.0506496
RA	0	0	0	0	Spur and Grove	None	Belize	Meso American	Ranguana	1150	6242	750	100.718	185.5	24396.8	2.55972e+08	431.733	RA052710	0.0533456	0.0041677	93.3704	2.84785	0.942892	9.8065	0.0148858	0.00704961	0.000681663	0.00216113	0.000729221	0.00497536	0.0228629	0.000851695	0.000619762	4.46626e-05	0.000105992	0.000346979	0.000539978	0.00165863	1.43269	0.451079	0.0137854	0.132077	0.0642437	0.702063	0.051907	0.430441	0.170211	0.00464691	0.0467631
RA	0	0	0	0	Spur and Grove	None	Belize	Meso American	Ranguana	1150	6242	750	100.718	185.5	24396.8	2.55972e+08	431.733	RA060113	0.0626976	0.0116423	144.393	4.32808	1.36101	15.4508	0.0123611	0.0110582	0.000415214	0.00586964	0.0092271	0.0116919	0.0120744	0.000846512	0.0012438	4.70793e-05	0.000351422	0.00440839	0.00386311	0.000881949	1.56504	1.11175	0.0235792	0.380521	0.400444	0.775593	0.0711595	0.469119	0.393364	0.0093253	0.133555
RA	0	0	0	0	Spur and Grove	None	Belize	Meso American	Ranguana	1150	6242	750	100.718	185.5	24396.8	2.55972e+08	431.733	RA052912	0.0657848	0.00879444	106.968	3.24504	0.99151	11.5067	0.0096452	0.00715734	0.000281125	0.00548352	0.00738452	0.00623437	0.0295987	0.000670554	0.000714699	3.02839e-05	0.000228285	0.00324919	0.00188498	0.00201645	1.26788	0.518405	0.0123397	0.25826	0.666437	0.439056	0.0826667	0.376994	0.192617	0.0045212	0.0920983
RA	0	0	0	0	Spur and Grove	None	Belize	Meso American	Ranguana	1150	6242	750	100.718	185.5	24396.8	2.55972e+08	431.733	RA052709	0.142536	0.0253862	259.062	7.71303	1.90155	28.4208	0.01066	0.00435183	0.000471249	0.0036413	0.0434314	0.000139043	0.0798415	0.000807985	0.000493925	6.2472e-05	0.000292926	0.0178578	1.32532e-05	0.00585785	1.63005	0.367404	0.0244383	0.295998	5.03111	0.018821	0.345213	0.486675	0.131976	0.00934739	0.101612
RP	0	0	0	0	Border Drop	None	Bahamas	Abaco	Rocky Point Slope	600	7876	500	35.81	442.52	5342.92	9.10603e+06	21.4842	RP072312	0.175552	0.0172668	461.438	13.8491	4.59932	49.2906	0.0164423	0.0513644	0.0179485	0.00820849	0.00759712	0.011236	0.0627556	0.00121222	0.00482584	0.00181616	0.000794697	0.00193511	0.0020753	0.00460745	4.04081	4.75812	1.11594	0.88177	1.59542	1.32858	0.128434	1.31164	1.75973	0.365955	0.304915
RP	0	0	0	0	Border Drop	None	Bahamas	Abaco	Rocky Point Slope	600	7876	500	35.81	442.52	5342.92	9.10603e+06	21.4842	RP070511	0.111448	0.0113967	226.606	6.92784	2.29014	23.6506	0.0116624	0.0296504	0.00258781	0.00378049	0.0106462	0.0099467	0.043174	0.000793616	0.00418436	0.000257791	0.000365034	0.000853122	0.00166463	0.00327815	1.63811	2.33649	0.111139	0.380579	0.979818	1.30521	0.176487	0.506988	0.797656	0.0381372	0.131764
SM	1993	21	350.7	0	Spur and Grove	MPA	Belize	Meso American	South Middle Cay	2556	977	0	0	563.94	2195.87	1.40348e+08	153.743	SM053013	0.0523607	0.00461911	110.981	3.38579	1.05907	11.8068	0.0166106	0.011251	0.000251284	0.00385509	0.000426495	0.00304041	0.0169258	0.0011099	0.000844063	2.59864e-05	0.000277652	0.000169677	0.000953764	0.00123807	1.92194	0.956087	0.012638	0.243722	0.0256728	0.179417	0.0463195	0.561862	0.334866	0.00481732	0.08158
SM	1993	21	350.7	0	Spur and Grove	MPA	Belize	Meso American	South Middle Cay	2556	977	0	0	563.94	2195.87	1.40348e+08	153.743	SM052409	0.0182698	0.00148765	60.1078	1.8482	0.581754	6.41267	0.0064729	0.00283478	0.000151942	0.00642132	0.000770895	0.00097661	0.00064134	0.000448404	0.000253078	1.36645e-05	0.000450375	0.000200056	7.0988e-05	5.10861e-05	0.849538	0.279148	0.00677151	0.484155	0.079127	0.140994	0.00846562	0.245954	0.0967237	0.00212811	0.163731
SM	1993	21	350.7	0	Spur and Grove	MPA	Belize	Meso American	South Middle Cay	2556	977	0	0	563.94	2195.87	1.40348e+08	153.743	SM052410	0.0342708	0.00288524	79.4591	2.43122	0.77505	8.40265	0.015702	0.00543269	0.000612839	0.00184522	0.000667935	0.00135763	0.00865247	0.000964365	0.000464481	5.7871e-05	0.000133146	0.000323782	0.000307128	0.000634467	1.67793	0.335383	0.0351807	0.18444	0.0309487	0.145785	0.0215523	0.507739	0.125292	0.012168	0.0672372
SM	1993	21	350.7	0	Spur and Grove	MPA	Belize	Meso American	South Middle Cay	2556	977	0	0	563.94	2195.87	1.40348e+08	153.743	SM052612	0.0969439	0.0172357	123.802	3.77342	1.08592	13.3462	0.0138902	0.00798091	0.000390415	0.00472013	0.0256646	0.000497742	0.0437998	0.000936643	0.000617744	3.79135e-05	0.000324921	0.0121257	4.65698e-05	0.00314617	1.6315	0.457196	0.0154758	0.414922	1.15501	0.0256048	0.0737062	0.469716	0.164688	0.00537918	0.147558
ST	0	0	0	0	Spur and Grove	None	Belize	Meso American	Southwest	5057	9383	165750	117.37	1870.11	347.7	1.78627e+07	8.19876	ST061511	0.0267167	0.00222208	53.2275	1.63716	0.509535	5.66957	0.00896334	0.00469203	0.000419911	0.00359307	0.000609649	0.00121725	0.0072215	0.000582766	0.000411038	1.75539e-05	0.00021966	0.000251932	0.000204326	0.000534805	0.980016	0.296749	0.00523033	0.109805	0.0724635	0.153214	0.0196813	0.289844	0.113352	0.00205166	0.0350533
ST	0	0	0	0	Spur and Grove	None	Belize	Meso American	Southwest	5057	9383	165750	117.37	1870.11	347.7	1.78627e+07	8.19876	ST052712	0.0420996	0.00440161	108.728	3.28253	1.04101	11.5678	0.0125645	0.00980854	0.000302285	0.00322572	0.00111701	0.00511762	0.00996397	0.000901763	0.000741976	3.19703e-05	0.000228057	0.000458413	0.00128219	0.000757243	1.52458	0.73329	0.013383	0.350013	0.0891006	0.536944	0.03522	0.449764	0.251325	0.00491304	0.121206
ST	0	0	0	0	Spur and Grove	None	Belize	Meso American	Southwest	5057	9383	165750	117.37	1870.11	347.7	1.78627e+07	8.19876	ST052510	0.0415707	0.00349556	110.997	3.42477	1.07091	11.7899	0.020065	0.00844611	0.0004858	0.00277393	0.00212837	0.00164267	0.00602881	0.00124343	0.000968043	2.89995e-05	0.000146244	0.000577803	9.3469e-05	0.000437576	2.20137	0.614339	0.02749	0.223259	0.212396	0.132239	0.0136797	0.654665	0.211336	0.0103781	0.0777575
ST	0	0	0	0	Spur and Grove	None	Belize	Meso American	Southwest	5057	9383	165750	117.37	1870.11	347.7	1.78627e+07	8.19876	ST060413	0.0407727	0.00326345	97.5562	2.95421	0.944553	10.4001	0.0161719	0.0102852	0.000932979	0.00423516	0.000480984	0.00123134	0.00743519	0.00103087	0.000844789	0.000108936	0.000286223	0.000211506	0.000231366	0.000549766	1.65552	0.583229	0.0456048	0.209926	0.0441842	0.110494	0.305257	0.50913	0.200847	0.0174031	0.0755619
SW	1996	18	477	0	Spur and Grove	MPA	Belize	Meso American	South Water	2646	2456	9846	514.299	136.01	3791.1	2.47835e+08	279.584	SW052909	0.0289681	0.00304795	101.23	3.0945	0.967604	10.7136	0.0102882	0.00887225	0.000456134	0.00162199	0.000361662	0.0048834	0.0024845	0.000751429	0.000952799	5.49718e-05	0.000123955	0.000158001	0.000806883	0.000199909	1.63628	0.830374	0.0282501	0.0989915	0.0331316	0.428392	0.0390896	0.477676	0.295798	0.0100213	0.034167
SW	1996	18	477	0	Spur and Grove	MPA	Belize	Meso American	South Water	2646	2456	9846	514.299	136.01	3791.1	2.47835e+08	279.584	SW053113	0.0599171	0.00566442	158.974	4.79786	1.52895	16.9261	0.0171812	0.0125993	0.000952742	0.00540245	0.00266818	0.00225087	0.0188624	0.00123008	0.00111562	0.000100273	0.000399823	0.00115335	0.000291465	0.00137381	2.09461	1.08295	0.0532197	0.339833	0.249354	0.260162	0.717731	0.629534	0.381721	0.0194138	0.116234
SW	1996	18	477	0	Spur and Grove	MPA	Belize	Meso American	South Water	2646	2456	9846	514.299	136.01	3791.1	2.47835e+08	279.584	SW052910	0.0472288	0.00384981	111.507	3.36345	1.08424	11.9218	0.0161355	0.0131704	0.00156319	0.00260741	0.000762465	0.00143132	0.0115585	0.000929427	0.00131065	0.000146219	0.000196747	0.000314766	0.000130368	0.00082163	1.64067	1.04498	0.0875442	0.190085	0.090804	0.117637	0.19173	0.481719	0.366603	0.0318984	0.0877982
SW	1996	18	477	0	Spur and Grove	MPA	Belize	Meso American	South Water	2646	2456	9846	514.299	136.01	3791.1	2.47835e+08	279.584	SW053012	0.0506469	0.00385766	66.5313	2.0412	0.652714	7.074	0.008366	0.00552089	0.000212057	0.00396636	0.000174858	0.00329315	0.0291136	0.000537127	0.000503814	1.55208e-05	0.000320067	1.38121e-05	0.000507449	0.00195987	0.923702	0.355242	0.0117297	0.301054	0.0375612	0.209933	0.201975	0.274759	0.118316	0.00447696	0.109952
SW	1996	18	477	0	Spur and Grove	MPA	Belize	Meso American	South Water	2646	2456	9846	514.299	136.01	3791.1	2.47835e+08	279.584	SW061111	0.0259934	0.00451536	78.2518	2.36332	0.728773	8.38499	0.0118518	0.00216221	0.000308738	0.00185893	7.83315e-05	0.00840543	0.001328	0.000827332	0.000202323	2.4462e-05	0.000153322	5.68603e-06	0.00322513	7.7107e-05	1.46135	0.117502	0.0095361	0.151611	0.0156623	0.59833	0.00932678	0.431916	0.0428497	0.00336297	0.0526299
TB	0	0	0	0	Spur and Grove	None	Belize	Meso American	Tackle Box	1688	4294	11510	170.205	919.42	3022.44	1.33905e+07	71.4286	TB060611	0.0168017	0.00177256	50.944	1.58229	0.474744	5.4781	0.00658908	0.00156117	0	0.00610294	0.000957024	0.00159148	0	0.000461525	0.000110978	0	0.000405509	0.000464713	0.000329831	0	0.994205	0.0965538	0	0.308748	0.0385344	0.14425	0	0.290538	0.031006	0	0.102333
TB	0	0	0	0	Spur and Grove	None	Belize	Meso American	Tackle Box	1688	4294	11510	170.205	919.42	3022.44	1.33905e+07	71.4286	TB051909	0.037464	0.00397283	122.643	3.71129	1.2013	12.9166	0.0131662	0.00666018	0.000244356	0.00379322	0.00191191	0.00550229	0.00618584	0.000985846	0.000637926	3.92887e-05	0.000298092	0.000905819	0.000644233	0.000461622	1.88941	0.613444	0.0167067	0.427412	0.101946	0.637291	0.0250841	0.578777	0.221559	0.00661645	0.146446
TB	0	0	0	0	Spur and Grove	None	Belize	Meso American	Tackle Box	1688	4294	11510	170.205	919.42	3022.44	1.33905e+07	71.4286	TB051910	0.0208766	0.00151955	38.2276	1.1734	0.376002	4.04436	0.00633065	0.00365469	0.00121906	0.00304337	9.82118e-05	0.00447598	0.0020546	0.000359	0.000242827	0.000132831	0.000127214	6.96384e-06	0.000493235	0.000157481	0.549704	0.112032	0.0580606	0.0974956	0.0196321	0.31911	0.0173618	0.168279	0.0385043	0.0227228	0.0362409
TB	0	0	0	0	Spur and Grove	None	Belize	Meso American	Tackle Box	1688	4294	11510	170.205	919.42	3022.44	1.33905e+07	71.4286	TB052112	0.0589257	0.0122388	171.149	5.17485	1.3979	18.7147	0.0119551	0.00615193	0.00029439	0.00396128	0.00147377	0.0297399	0.00534936	0.000767364	0.000504685	4.25151e-05	0.000252889	0.000581813	0.00970346	0.000386076	1.39881	0.382384	0.0190035	0.291788	0.137376	2.93096	0.0145295	0.412567	0.130425	0.00751547	0.104589
TO	0	0	0	0	Spur and Grove	None	Belize	Meso American	Tobacco	1892	2592	9096	478.755	331.08	4461.14	1.35519e+07	18.6289	TO053009	0.0217208	0.0018273	80.6188	2.44481	0.777915	8.56161	0.00982557	0.00665732	0.000528016	0.00313768	6.56893e-05	0.000501448	0.00100509	0.000738538	0.000654178	6.25766e-05	0.000236012	3.0794e-05	2.90208e-05	7.61846e-05	1.5677	0.569766	0.0251558	0.180048	0.00659365	0.0703763	0.0251739	0.462018	0.215853	0.00921646	0.0580542
TO	0	0	0	0	Spur and Grove	None	Belize	Meso American	Tobacco	1892	2592	9096	478.755	331.08	4461.14	1.35519e+07	18.6289	TO061111	0.0292604	0.00420532	83.5587	2.527	0.810819	8.9265	0.0085668	0.00505971	0.000161825	0.00100091	0.000143205	0.00887032	0.00545768	0.000644594	0.000388613	1.49227e-05	4.94367e-05	7.071e-05	0.00264344	0.000393603	1.2013	0.427529	0.00645316	0.0121031	0.00576454	0.672639	0.201215	0.353778	0.16492	0.00257213	0.0036862
TO	0	0	0	0	Spur and Grove	None	Belize	Meso American	Tobacco	1892	2592	9096	478.755	331.08	4461.14	1.35519e+07	18.6289	TO053010	0.0462632	0.00412459	118.958	3.60511	1.18267	12.6596	0.0164994	0.0104402	0.00110232	0.00428938	0	0.00728967	0.00664226	0.00100248	0.000982857	8.28546e-05	0.000348162	0	0.00120934	0.000498891	1.75326	0.766488	0.0337224	0.347066	0	0.679235	0.0253401	0.527048	0.279657	0.0129028	0.146484
TO	0	0	0	0	Spur and Grove	None	Belize	Meso American	Tobacco	1892	2592	9096	478.755	331.08	4461.14	1.35519e+07	18.6289	TO053012	0.0327055	0.00339653	109.395	3.33	1.02695	11.6475	0.0145518	0.00982891	0.000489939	0.00229416	0.00182541	0.00212012	0.00159519	0.00104894	0.000835875	5.36404e-05	0.000196678	0.000787419	0.000358216	0.000115763	1.90422	0.729476	0.0232439	0.17	0.183185	0.247394	0.072479	0.567677	0.248933	0.0087635	0.0580985
XA	0	0	0	0	Spur and Grove	None	Mexico	Akumal	Xaak	13100	7740	243259	64.2086	336.59	31884.6	3.67299e+07	66.5894	XA070812	0.0590859	0.00445628	91.861	2.83218	0.866784	9.74365	0.0126906	0.0051903	0.000732305	0.0028365	0.000358744	0.00126272	0.0360148	0.000947758	0.000398034	9.60766e-05	0.000172685	0.000165252	8.3052e-05	0.00259343	1.74812	0.368017	0.0476006	0.0671602	0.0250039	0.0918327	0.48444	0.515135	0.118663	0.0172932	0.0243736
[truncated: 26 more columns]

## Sheet: key
Site.Code	site name abr
MPAyear	year started
MPA.age	age of MPA
MPAsize	size (km^2)
ProtectCode	binary: protected or not protected
Reef Type	one of three reef types
Country	logical
Region	logical
Site	site name - same as site code
LightInt50km	amt of light polution within 50km
PopDen50km	amt of population within 50km
PopDenclstowns	population of nearest town
CultLand50km	amt of cultivated land within 50km
DistDeepWater	logical (km)
DistMangrv	logical (km)
ReefArea5km	logical
ReefArea10km	logical
SurveyID	there are often multiple SurveyIDs per Site - representing different years of surveys
nexc	tot N supply from fish community
pexc	tot P supply from fish community
biomass	biomass of fish community
nstoic	tot N stored in fish community
pstoic	tot P stored in fish community
cstoic	tot C stored in fish community
h.nexc	herbivor N supply
ma.nexc	macroinvertivore N supply
mi.nexc	microinvertivore N supply
o.nexc	omnivore N supply
pl.nexc	planktivore N supply
p.nexc	piscivore N supply
pi.nexc	piscivore-invertivore N supply
h.pexc	herbivor P supply
ma.pexc	macroinvertivore P supply
mi.pexc	microinvertivore P supply
o.pexc	omnivore P supply
pl.pexc	planktivore P supply
p.pexc	piscivore P supply
pi.pexc	piscivore-invertivore P supply
h.nstoic	herbivor N storage
ma.nstoic	macroinvertivore N storage
mi.nstoic	microinvertivore N storage
o.nstoic	omnivore N storage
pl.nstoic	planktivore N storage
p.nstoic	piscivore N storage
pi.nstoic	piscivore-invertivore N storage
h.pstoic	herbivor P storage
ma.pstoic	macroinvertivore P storage
mi.pstoic	microinvertivore P storage
o.pstoic	omnivore P storage
pl.pstoic	planktivore P storage
p.pstoic	piscivore P storage
pi.pstoic	piscivore-invertivore P storage
h.cstoic	herbivor C storage
ma.cstoic	macroinvertivore C storage
mi.cstoic	microinvertivore C storage
o.cstoic	omnivore C storage
pl.cstoic	planktivore C storage
p.cstoic	piscivore C storage
pi.cstoic	piscivore-invertivore C storage
h.biomass	herbivor biomass
ma.biomass	macroinvertivore biomass
mi.biomass	microinvertivore biomass
o.biomass	omnivore biomass
pl.biomass	planktivore biomass
p.biomass	piscivore biomass
pi.biomass	piscivore-invertivore biomass
Richness	species richness
Abund	species abundance
FFG.Rich	trophic group richness
s.l	skewness of length distributions
TL	biomass weighted trophic level (see SI)
D.site	species evenness
D.ffg.site	trophic group evenness
Lmax.site	Mean maximum size per species
Wmax.site	Mean maximum biomass per species
